# Supplementary material for: Predicted Reversal in N-Methylazepine/N-Methyl-7-azanorcaradiene Equilibrium upon Formation of Their N-Oxides
Source: Molecules. 2020 Oct 16;25(20):4767. doi: 10.3390/molecules25204767 (PMC7594072; doi:10.3390/molecules25204767)
Supplement: Supplementary file 1 [file molecules-25-04767-s001.zip]

Archive with 2 entries (2 files):
- Supplemental/Supplemental Information.docx
- Supplemental/Supplemental Information.pdf
